# Supplementary material for: Mn-XRN1 Has an Inhibitory Effect on Ovarian Reproduction in Macrobrachium nipponense
Source: Genes (Basel). 2023 Jul 16;14(7):1454. doi: 10.3390/genes14071454 (PMC10380074; doi:10.3390/genes14071454)
Supplement: Supplementary file 1 [file genes-14-01454-s001.zip]

Archive with 1 entries (1 files):
- Full length sequence.pdf
